# Supplementary material for: Characterization of a new IN-I-PpoI fusion protein and a homology-arm containing transgene cassette that improve transgene expression persistence and 28S rRNA gene-targeted insertion of lentiviral vectors
Source: PLoS One. 2023 Jan 20;18(1):e0280894. doi: 10.1371/journal.pone.0280894 (PMC9858087; doi:10.1371/journal.pone.0280894)
Supplement: S1 Table — (XLSX) [file pone.0280894.s006.xlsx]

## Sheet: Table S1
Table S1. Analysis of targeted integration by droplet digital PCR from MRC-5 cells day 9 post-transduction.
	Copy number measurements								Calculation of integration targeting
	NHEJ integration								NHEJ events				HR events				Total targeted integration
	Sense	Antisense	Total	HR events	Vector copies	Episomal vectors	Production plasmid	Integrated vector copies	targ.-%				targ.-%				targ.-%
	28Sint	Rev-28Sint	sum 28Sint	28S_HR	NHEJ	**1-LTR/Episome	pLV	*=NHEJ-1-LTR-pLV	targ.-%	experiment average	average	SEM	targ.-%	experiment average	average	SEM	targ.-%	experiment average	average	SEM
D64V	0	0	0	0	0.655558	0.456372	0.544815	-0.345629	0	0	0	0	0	0	0	0	0	0	0	0	D64V
	0	0	0	0	0.470956	0.236299	0	0.234658	0				0				0
	0	0	0	0	0.751511	0.119151	0	0.63236	0				0				0
	0	0	0	0	0.256244	0.201144	0	0.0551008	0	0			0	0			0	0
	0	0	0	0	0.103984	0.0807971	0	0.0231873	0				0				0
	0	0	0	0	0.142223	0.124338	0	0.017885	0				0				0
	0	0	0	0	0.204461	0.058316	0.044793	0.101352	0	0			0	0			0	0
	0	0	0	0	0.232798	0.0667757	0.0849104	0.081112	0				0				0
	0	0	0	0	0.0787864	0.0173689	0.0260527	0.0353648	0				0				0
D64V+HR	0	0	0	0.00160414	0.244646	0.119777	0	0.126473	0	0.683777	0.227926	0.21489	1.26836	0.422787	0.140929	0.132869	1.26836	1.10656	0.368854	0.238105	D64V+HR
	0.00712429	0	0.00712429	0	0.765453	0.418152	0	0.347301	2.05133				0				2.05133
	0	0	0	0	0.466531	0.301753	0	0.164778	0				0				0
	0	0	0	0	0.228293	0.13428	0	0.0940125	0	0			0	0			0	0
	0	0	0	0	0.268878	0.117934	0	0.150944	0				0				0
	0	0	0	0	0.120473	0.0794615	0	0.0410112	0				0				0
	0	0	0	0	0.36145	0.23093	0.0130885	0.117432	0	0			0	0			0	0
	0	0	0	0	0.160868	0.142395	0	0.0184727	0				0				0
	0	0	0	0	0.145842	0.0684083	0	0.0774337	0				0				0
INwt	0.00523571	0.00927978	0.0145155	0	39.181	7.43114	0.460733	31.2891	0.0463915	0.0605341	0.0784764	0.0170687	0	0	0	0	0.0463915	0.0605341	0.0784764	0.0170687	INwt
	0.0140531	0	0.0140531	0	54.6003	12.0175	0.683155	41.8996	0.0335399				0				0.0335399
	0.0232075	0.0195322	0.0427396	0	59.9201	17.4804	0.402504	42.0372	0.101671				0				0.101671
	0.0174532	0.00809474	0.0255479	0	13.6727	0.884244	0.0619016	12.7266	0.200744	0.107717			0	0			0.200744	0.107717
	0.00953845	0	0.00953845	0	13.3392	0.915359	0.0899852	12.3339	0.0773353				0				0.0773353
	0.0060504	0	0.0060504	0	14.2907	0.775471	0.0910248	13.4242	0.0450708				0				0.0450708
	0.00560717	0	0.00560717	0	12.9756	0.418712	0.390955	12.1659	0.0460892	0.0671784			0	0			0.0460892	0.0671784
	0	0.00468996	0.00468996	0	12.795	0.485375	0.488931	11.8207	0.0396759				0				0.0396759
	0.00967345	0.00545671	0.0151302	0	14.1192	0.524531	0.525511	13.0691	0.11577				0				0.11577
INwt + HR	0.00221365	0.00913702	0.0113507	0.0462079	15.7507	0.874577	0	14.9223	0.0760649	0.0723277	0.0702112	0.0135871	0.309656	0.362567	0.657135	0.0816918	0.385721	0.434895	0.727346	0.0804568	INwt + HR
	0.00467013	0	0.00467013	0.0396167	14.8517	0.731742	0.077979	14.0816	0.0331648				0.281337				0.314502
	0.00445799	0.0090151	0.0134731	0.0621064	13.312	0.870464	0	12.5036	0.107754				0.496708				0.604461
	0.00434547	0	0.00434547	0.065473	7.55238	0.310724	0.0445959	7.26253	0.059834	0.0542556			0.901517	0.859229			0.961351	0.913485
	0.00368891	0	0.00368891	0.0524043	8.06929	0.294559	0.051152	7.77598	0.0474399				0.673926				0.721366
	0	0.00410138	0.00410138	0.074074	7.72205	0.33642	0.068891	7.39081	0.0554929				1.00224				1.05774
	0	0	0	0.0417605	5.07543	0.293314	0.0390415	4.78483	0	0.0840504			0.872767	0.749608			0.872767	0.833658
	0.00582768	0	0.00582768	0.0394617	5.2206	0.296096	0.034925	4.92904	0.118231				0.800596				0.918827
	0.00390321	0.00305122	0.00695443	0.0298836	5.62874	0.429302	0.0363354	5.19299	0.13392				0.57546				0.70938
D+N	0	0	0	0	1.07736	0.208983	0	0.868378	0	0	0	0	0	0	0	0	0	0	0	0	D+N
	0	0	0	0	0.897807	0.255153	0	0.642654	0				0				0
	0	0	0	0	1.38925	0.491592	0	0.897658	0				0				0
	0	0	0	0	1.72976	1.01431	0.129581	0.585878	0	0			0	0			0	0
	0	0	0	0	2.25661	1.4683	0	0.788319	0				0				0
	0	0	0	0	1.75933	1.04716	0	0.712169	0				0				0
	0	0	0	0	1.30678	0.322661	0.306395	0.677728	0	0			0	0			0	0
	0	0	0	0	1.72906	0.458207	0.451526	0.819326	0				0				0
	0	0	0	0	2.11984	0.531481	0.547467	1.04089	0				0				0
D+N + HR	0	0	0	0	0.341073	0	0	0.341073	0	0	0	0	0	0.273021	0.385985	0.280607	0	0.273021	0.385985	0.280607	D+N + HR
	0	0	0	0.00299035	0.362103	0	0	0.365093	0				0.819064				0.819064
	0	0	0	0	0.325498	0.0498664	0	0.275632	0				0				0
	0	0	0	0	0.290084	0.123034	0	0.16705	0	0			0	0			0	0
	0	0	0	0	0.161834	0.0519163	0	0.109918	0				0				0
	0	0	0	0	0.258645	0.13724	0	0.121405	0				0				0
	0	0	0	0	0.669056	0.309713	0	0.359343	0	0			0	0.884932			0	0.884932
	0	0	0	0.0107791	0.889406	0.457192	0.0369686	0.406024	0				2.6548				2.6548
	0	0	0	0	0.556211	0.121917	0.00755102	0.426743	0				0				0
R+H	0	0	0	0	0.255934	0.174914	0	0.0810201	0	0	0	0	0	0	0	0	0	0	0	0	R+H
	0	0	0	0	0.427194	0.23067	0	0.196524	0				0				0
	0	0	0	0	0.324819	0.148223	0	0.176597	0				0				0
	0	0	0	0	0.419296	0.319079	0	0.100217	0	0			0	0			0	0
	0	0	0	0	0.474061	0.341931	0	0.13213	0				0				0
	0	0	0	0	0.303887	0.166436	0	0.137452	0				0				0
	0	0	0	0	0.481264	0.138846	0.128264	0.214153	0	0			0	0			0	0
	0	0	0	0	0.305226	0.078761	0.0758978	0.150567	0				0				0
	0	0	0	0	0.354411	0.099503	0.0910078	0.1639	0				0				0
R+H+HR	0	0	0	0.0030871	0.263998	0.0643743	0	0.202711	0	0	0	0	1.52291	0.838588	0.373859	0.184853	1.52291	0.838588	0.373859	0.184853	R+H+HR
	0	0	0	0.00267447	0.341519	0.0748213	0	0.269372	0				0.992852				0.992852
	0	0	0	0	0.419122	0.327484	0	0.0916381	0				0				0
	0	0	0	0	0.178609	0.0931639	0	0.0854448	0	0			0	0			0	0
	0	0	0	0	0.118624	0.0880515	0	0.030573	0				0				0
	0	0	0	0	0.0768555	0.0176972	0	0.0591583	0				0				0
	0	0	0	0	0.616478	0.341999	0.0205119	0.253967	0	0			0	0.282989			0	0.282989
	0	0	0	0	0.458579	0.242182	0	0.216397	0				0				0
	0	0	0	0.00236761	0.368175	0.0846293	0.00703244	0.278881	0				0.848968				0.848968
D+H	0.268413	0.237002	0.505415	0.0117639	11.8759	9.71608	0	2.17156	23.2743	15.7146	16.2963	3.05644	0.541729	0.641515	0.213838	0.11389	23.8161	16.3561	16.5102	3.05748	D+H
	0.268923	0.226828	0.495751	0.0336815	11.8535	8.36573	0.21116	3.31031	14.976				1.01747				15.9934
	0.311779	0.250835	0.562614	0.0231124	10.3217	3.90766	0.110979	6.3262	8.89339				0.365344				9.25873
	0.0466647	0.0163752	0.0630399	0	3.4068	3.19301	0.0474781	0.166311	37.9048	18.1621			0	0			37.9048	18.1621
	0.0364901	0.0277204	0.0642104	0	5.38479	3.7844	0	1.60039	4.01217				0				4.01217
	0.0417077	0.0481011	0.0898089	0	2.58301	1.8685	0	0.714507	12.5693				0				12.5693
	0.0222987	0.0112948	0.0335935	0	0.471848	0.137307	0.137133	0.197408	17.0173	15.0123			0	0			17.0173	15.0123
	0.0176157	0.0171145	0.0347302	0	0.437637	0.12294	0.0990105	0.215687	16.1021				0				16.1021
	0.00615834	0.0197688	0.0259271	0	0.541719	0.158453	0.165713	0.217553	11.9176				0				11.9176
D+H + HR	0.558286	0.45381	1.0121	0.179346	12.5068	6.76831	0.131447	5.78635	17.4911	20.415	22.1545	2.71341	3.09947	3.93501	3.72113	0.615372	20.5906	24.3501	25.8756	3.16566	D+H + HR
	0.694121	0.616294	1.31041	0.0796788	18.8014	9.96865	0	8.91245	14.7032				0.894017				15.5972
	0.514355	0.417138	0.931493	0.250472	12.3578	9.40188	0	3.20642	29.0508				7.81155				36.8624
	0.031775	0.0270486	0.0588235	0.0114775	0.680611	0.316349	0	0.37574	15.6554	28.6158			3.05465	4.14574			18.7101	32.7616
	0.0378824	0.0304742	0.0683565	0.0110527	0.638523	0.449836	0	0.19974	34.2228				5.53353				39.7563
	0.0372757	0.0376943	0.07497	0.00802244	0.345	0.144595	0	0.208427	35.9693				3.84903				39.8184
	0.0408709	0.0295706	0.0704415	0.0136987	0.972804	0.587001	0.0135524	0.385949	18.2515	17.4325			3.54934	3.08263			21.8009	20.5151
	0.0467872	0.0273594	0.0741466	0.0115989	0.866728	0.49585	0.0217059	0.360771	20.5522				3.21504				23.7673
	0.0253526	0.0193931	0.0447457	0.00823543	0.731506	0.384013	0.0241219	0.331606	13.4936				2.4835				15.9771
	CN value set to 0 if <4 positive droplets per well. Each CN shown is average of two replicate measurements.
	*	negative CN calculation set to 0 in integration targeting calculation.
	**	CN-values shaded in grey: analysed with "1-LTR"-assay; no shading with "Episome"-assay
