# Supplementary material for: Characterization of a new IN-I-PpoI fusion protein and a homology-arm containing transgene cassette that improve transgene expression persistence and 28S rRNA gene-targeted insertion of lentiviral vectors
Source: PLoS One. 2023 Jan 20;18(1):e0280894. doi: 10.1371/journal.pone.0280894 (PMC9858087; doi:10.1371/journal.pone.0280894)
Supplement: S4 Table — (XLSX) [file pone.0280894.s009.xlsx]

## Sheet: Table S4
Table S4. Karyotypes analysed from metaphase chromosomes of LV-transduced CD3+ T lymphocytes on day 4 post-transduction. Abbreviations according to standard cytogenetic nomenclature.
Sample	Karyotype	Cells (n)
NTD	46,XY	18
	46,XY,fra(9)(q12)x2	1
	46,XY,chrb(9)(q12)	3
	46,XY,chrb(9)(q12)x2	1
	45,X,-Y,chrb(9)(q12)x2	1
	45,XY,chrb(9)(q12),chtb(9)(q12),-12	1
	45,XY,-8,chrb(9)(q12)x2	1
	44,XY,chrb(9)(q12),-19,-22	1
	44,XY,chrb(9)(q12),-22,-22	1
	46,XY,chtb(9)(q12)	3
	46,XY,chtb(9)(q12),?del(16)(q21)	1
	46,XY,chtb(7)(q11.2)	1
	45,XY,del(16)(q12),del(17)(q11.2),-20	1
	45,X,-Y,chtb(1)(q31),chtb(13)(q21)	1
	45,X,-Y,chtb(4)(q31)	1
	45,XY,chtb(1)(q10),chtb(2)(q21),chtb(9)(q12),-15	1
	46,X,chtb(Y)(q12),chtb(5)(p14),chtb(13)(q21)	1
	45,XY,chtb(2)(q21),chtb(3)(p21),chtb(4)(p15),chtb(6)(p21),chtb(9)(q12)x2,-16	1
	45,X,-Y	1
	45,XY,-9	1
	45,XY,-13	1
	45,XY,-14	1
	45,XY,-16	1
	45,XY,-19	1
	44,X,-Y,-10	1
	44,XY,-19,-19	1
	43,XY,-8,-18,-19	1
	47,XY,+?22	1
	46,XY,-9,+mar	1
	Total	50
INwt	46,XY	28
	46,XY,chrb(1)(p34)	1
	45,XY,chrb(9)(q12)x2,-21	1
	46,XY,chrb(6)(q23)	1
	46,XY,chrb(15)(q21)	1
	46,XY,chtb(7)(q22)	1
	46,XY,chtb(9)(q12),chrb(15)(q15)	1
	46,XY,chtb(9)(q22)	1
	46,XY,chtb(10)(q24),-22,+mar	1
	46,XY,del(10)(q22)	1
	46,del(19)(q22)	1
	46,XY,i(7)(p10)	1
	45,X,-Y	1
	45,XY,-17	1
	45,XY,-21	1
	45,XY,-12,-17,+mar	1
	41,XY,-4,-13,-15,-19,-21	1
	46,XY,del(5)(?q11.2q14),-8,-8,chrb(9)(q12),-10,+14,-16,+19,+19,+21,+mar	1
	47,XY,+14	1
	47,XY,+mar	1
	47,XY,-4,-20,+3mar	1
	48,XY,+2mar	1
	48,XY,+13,+22	1
	Total	50
INwt+HR	46,XY	28
	46,XY,chtb(2)(p12)	1
	46,XY,chrb(9)(q22),del(19)(p11)	1
	46,XY,del(2)(q31),del(5)(q15q31),-12,+mar	1
	46,XY,del(11)(p15)	1
	46,XY,del(4)(p14)	1
	45,X,-Y,del(4)(p14)	1
	45,Y,-X,?t(6;9)(q13;q13)	1
	45,XY,del(2)(q21),-12	1
	45,XY,dic(1;7)(q42;p15)	1
	47,XY,+mar	1
	47,XY,-6,+2mar	1
	45,XY,-2	1
	45,XY,-7	1
	45,XY,-8	1
	44,X,-Y,-11	1
	44,XY,-1,-9	1
	44,XY,-3,-21	1
	44,XY,-11,-16	1
	43,XY,-5,-19,-21	1
	43,XY,-6,-7,-21	1
	42,XY-3,-9,-12,-16	1
	42,Y,-X,-17,-19,-20	1
	Total	50
D+H	46,XY	23
	45,XY,der(13;15)(q10;q10)	2
	45,XY,der(14;15)(q10;q10)	1
	45,XY,der(13;13)(q10;q10)	1
	45,XY,der(13;22)(q10;q10)	1
	45,XY,der(15;22)(q10;q10)	1
	44,XY,der(13;14)(q10;q10)x2	1
	44,XY,der(13;21)(q10;q10),der(15;22)(q10;q10)	1
	44,XY,der(13;22)(q10;q10),der(15;21)(q10;q10)	1
	44,XY,-7,der(13;13)(q10;q10)	1
	44,XY,-10,der(13;22)(q10;q10)	1
	43,XY,-3,-5,der(13;15)(q10;q10)	1
	46,XY,cthb(22)(q11.2)	1
	45,XY,-2,cthb(12)(q13)	1
	45,XY,-4	2
	45,XY,-10	1
	45,XY,-11	2
	45,XY,-15	1
	45,XY,-18	1
	45,XY,-21	1
	45,XY,-22	1
	44,XY,-1,-8	1
	44,XY,-14,-19	1
	42,X,-Y,-11,-15,-20	1
	47,XY,+mar	1
	Total	50
D+H+HR	46,XY	30
	46,XY,add(13)(p13)	1
	47,XY,+?Y	1
	47,XY,+?X	1
	47,XY,+21	1
	47,XY,+12,der(15;22)(q10;q10),+mar	1
	51,XY,+X,+8,+10,+12,+15,-19,+20	1
	52,XY,+7,+10,+12,+14,+18,+mar	1
	45,XY,der(13;22)(q10;q10)	2
	45,XY,der(14;22)(q10;q10)	1
	45,XY,-2	1
	45,XY,-3	1
	45,XY,-7	1
	45,XY,-13	1
	45,XY,-19	1
	43,XY,-8,-12,-14	1
	43,XY,-1,-4,-9	1
	43,XY,-8,-10,-21	1
	43,XY,-9,-12,-14	1
	43,X,-Y,-14,-16,-22,+mar,+mar	1
	Total	50
R+H	46,XY	33
	46,XY,t(14;17)(q11.2;p13)	1
	46,XY,?dup(13)(q22q34),-16,+mar	1
	46,XY,?add(3)(q26)	1
	46,XY,del(2)(q23)	1
	46,XY,del(6)(q23)	1
	45,X,-Y	2
	45,XY,-4	1
	45,XY,chtb(11)(q21),-16	1
	45,XY,-9,-22,+mar	1
	45,XY,-15	1
	45,XY,chrb(9)(q12),-15	1
	45,XY,-18	1
	44,XY,-12,-18	1
	44,X,-Y,-17	1
	44,XY,-9,-21	1
	47,XY,+3	1
	Total	50
