# Supplementary material for: Characterization of a new IN-I-PpoI fusion protein and a homology-arm containing transgene cassette that improve transgene expression persistence and 28S rRNA gene-targeted insertion of lentiviral vectors
Source: PLoS One. 2023 Jan 20;18(1):e0280894. doi: 10.1371/journal.pone.0280894 (PMC9858087; doi:10.1371/journal.pone.0280894)
Supplement: S5 Table — (XLSX) [file pone.0280894.s010.xlsx]

## Sheet: Supplementary table 5
Supplementary table 5. I-PpoI recognition sites in the human genome (GRCh38.p13).
Chromosome	Accession	Start	End	% identity	Alignment length	Mismatches	Gap opens	Query start	Query end	e-value	bit score
1	NC_000001.11	57987624	57987610	100	15	0	0	1	15	4.9	30.2
1	NC_000001.11	237603118	237603132	100	15	0	0	1	15	4.9	30.2
2	NC_000002.12	132279870	132279856	100	15	0	0	1	15	4.9	30.2
3	NC_000003.12	56330051	56330037	100	15	0	0	1	15	4.9	30.2
7	NC_000007.14	69062508	69062522	100	15	0	0	1	15	4.9	30.2
8	NC_000008.11	69690276	69690262	100	15	0	0	1	15	4.9	30.2
11	NC_000011.10	77886539	77886553	100	15	0	0	1	15	4.9	30.2
20	NC_000020.11	30512873	30512859	100	15	0	0	1	15	4.9	30.2
21	NC_000021.9	8217639	8217653	100	15	0	0	1	15	4.9	30.2
21	NC_000021.9	8400677	8400691	100	15	0	0	1	15	4.9	30.2
21	NC_000021.9	8444909	8444923	100	15	0	0	1	15	4.9	30.2
22	NT_187388.1	133977	133991	100	15	0	0	1	15	4.9	30.2
22	NT_187388.1	179056	179070	100	15	0	0	1	15	4.9	30.2
X	NC_000023.11	109054229	109054243	100	15	0	0	1	15	4.9	30.2
Unplaced genomic scaffold	NT_167214.1	117114	117128	100	15	0	0	1	15	4.9	30.2
Unplaced genomic scaffold	NT_167214.1	161086	161100	100	15	0	0	1	15	4.9	30.2
Full matches to I-PpoI recognition sequence CTCTCTTAAGGTAGC as analyzed by BLASTN 2.13.0+ from the human genome version GRCh38.p13 on 24.3.2022.
