# Supplementary material for: Characterization of a new IN-I-PpoI fusion protein and a homology-arm containing transgene cassette that improve transgene expression persistence and 28S rRNA gene-targeted insertion of lentiviral vectors
Source: PLoS One. 2023 Jan 20;18(1):e0280894. doi: 10.1371/journal.pone.0280894 (PMC9858087; doi:10.1371/journal.pone.0280894)
Supplement: S6 Table — (XLSX) [file pone.0280894.s011.xlsx]

## Sheet: Supplementary table 6
Supplementary table 6. Droplet digital PCR assays used in the study.
Assay name	Primer	Sequence	Template	Designed to detect
28sint	28Sint_FW	GCTCTCTGGCTAACTAGGGAA	BsuRI-digested gDNA (or cDNA for RT-ddPCR)	Transgene integration to the I-PpoI recognition site in the 28S rRNA gene in sense orientation (via NHEJ)
	28Sint_REV	GTTCATCCATTCATGCGCG
	28Sint_int	TGTGCCCGTCTGTTGTGTGACTCTGGT
Rev-28Sint	Rev-28Sint_FW	AGCAGTGGGTTCCCTAGTTA	BsuRI-digested gDNA	Transgene integration to the I-PpoI recognition site in the 28S rRNA gene in antisense orientation (via NHEJ)
	Rev-28Sint_REV	GTTCATCCATTCATGCGCG
	Rev-28Sint_int	CCAGAGAGCTCCCAGGCTCAGATCTGG
1-LTR	1-LTR FW	GCTCGGTACCTTTAAGACCA	BsuRI-digested gDNA	Circular episomes of the vector
	1-LTR REV	GTTTCCCTTTCGCTTTCAGG
	1-LTR int	AGTCAGTGTGGAAAATCTCTAGCAGTG
Episome	Episome_FW	CCAATGACTTACAAGGCAGC	BsuRI-digested gDNA	Circular episomes of the vector (used for HR-LVs in MRC-5 samples and all T cell analysis)
	Episome_REV	GTTTCCCTTTCGCTTTCAGG
	Episome_int	AGTCAGTGTGGAAAATCTCTAGCAGTG
NHEJ	NHEJ_fw	GGAAAATCTCTAGCAGTGGC	BsuRI-digested gDNA (or cDNA for RT-ddPCR)	All LV genomes
	NHEJ_rev	CCCGCTTAATACTGACGCT
	NHEJ_int	GCAAGAGGCGAGGGGCGGCG
pLV	pLV-fw	GCCTTGAGTGCTTCAAGTAG	BsuRI-digested gDNA	Carry-over of the transgene construct production plasmid
	pLV-rev	CAAGTTCCTCTCACTCTCTG
	pLV-int	TGTGCCCGTCTGTTGTGTGACTCTGGT
28S-HR	28S-HR_FW	CAGCTCCTTTCCGGGACTTT	Tru1I-digested gDNA	Homologous recombination of the transgene to the I-PpoI recognition site in the 28S rRNA gene
	28S-HR_REV	CGCTTTCACGGTCTGTATTCGT
	28S-HR_int	ACCACAGCCAAGGGAACGGGCTTGG
WPRE	WPRE_FW	CACTGACAATTCCGTGGTGT	BsuRI-digested gDNA	All LV genomes (Vector copy number analysis for karyotyping samples)
	WPRE_REV	CAGAATCCAGGTGGCAACA
	WPRE_int	ACGTCCTTTCCATGGCTGCTCGCCT
Reference gene assay: PrimePCR ddPCR Copy Number Assay:RPP30, Human (Bio-Rad Assay ID dHsaCP2500350)
All assays from Bio-Rad; Dyes 5' 6-FAM/HEX, quencher 3' Iowa Black FQ
