# Supplementary material for: Characterization of a new IN-I-PpoI fusion protein and a homology-arm containing transgene cassette that improve transgene expression persistence and 28S rRNA gene-targeted insertion of lentiviral vectors
Source: PLoS One. 2023 Jan 20;18(1):e0280894. doi: 10.1371/journal.pone.0280894 (PMC9858087; doi:10.1371/journal.pone.0280894)
Supplement: S7 Table — (XLSX) [file pone.0280894.s012.xlsx]

## Sheet: Supplementary Table 7
S7 Table. Programs used in ddPCR.
General:			For 28S-HR assay:
95 °C	10:00:00		95 °C	10:00:00
94 °C	01:00:00	50 cycles	94 °C	01:00:00	50*
61 °C	02:00:00		61 °C	00:30:00
98 °C	10:00:00		72 °C	02:00:00
12 °C	hold		98 °C	10:00:00
			12 °C	hold
