# Supplementary material for: Characterization of a new IN-I-PpoI fusion protein and a homology-arm containing transgene cassette that improve transgene expression persistence and 28S rRNA gene-targeted insertion of lentiviral vectors
Source: PLoS One. 2023 Jan 20;18(1):e0280894. doi: 10.1371/journal.pone.0280894 (PMC9858087; doi:10.1371/journal.pone.0280894)
Supplement: S8 Table — (XLSX) [file pone.0280894.s013.xlsx]

## Sheet: Supplementary Table 8
S8 Table: Consumables used in ddPCR:
Product	Bio-Rad Cat. No.
Droplet generation oil for probes	1863005
Droplet reader oil	1863004
DG8™ Cartridges for QX200™/QX100™ Droplet Generator	1864008
DG8™ Gaskets for QX200™/QX100™ Droplet Generator	1863009
DG8™ Cartridges and Gaskets	1864007
ddPCR™ 96-Well Plates	12001925
All from Bio-Rad Laboratories, Hercules, California.
